# Supplementary material for: Factors associated with non-attendance at scheduled infant follow-up visits in an observational cohort of HIV-exposed infants in South Africa, 2012–2014
Source: BMC Infect Dis. 2019 Sep 16;19(Suppl 1):788. doi: 10.1186/s12879-019-4340-5 (PMC6745773; doi:10.1186/s12879-019-4340-5)
Supplement: Supplementary file 1 — Baseline characteristics at 6 weeks postpartum presented by patterns of MV per time-point. MV- non-attendance at scheduled postnatal care visits. Proportions of participants who missed each follow-up visit point when they were eligible to attend it. The proportions are presented per sub-group of each baseline characteristic measured at 6 weeks postpatrum, i.e., row percentages are given. Significant chi-squared ps for differences in proportions of MV between sub-groups of each baseline characteristic, per visit point, are presented in bold face. All proportions were adjusted for survey sampling weights (W %). South African provinces- WC-Western Cape, NW-North West, NC-Northen Cape, MP-Mpumalanga, LP-Limpopo, KZN-KwaZulu Natal, GP-Gauteng, FS-Free State, EC-Eastern Cape. (XLSX 17 kb) [file 12879_2019_4340_MOESM1_ESM.xlsx]

## Sheet: Sheet1
Baseline characteristics by patterns of MV per time point
	MV at 3m			MV at 6m			MV at 9m			MV at 12m			MV at 15m			MV at 18m
	eligible N	W% MV(95%CI)	p-value	eligible N	W% MV(95%CI)	p-value	eligible N	W % MV(95%CI)	p-value	eligible N	W % MV(95%CI)	p-value	eligible N	W% MV(95%CI)	p-value	eligible N	W % MV(95%CI)	p-value
All ->	2650	32.7 (30.8-34.7)		2631	36.4 (34.4-38.5)		2605	37.2 (35.2-39.2)		2582	37.6 (35.6-39.7)		2567	36.0 (34.0-38.0)		2555	31.0 (29.0-33.0)
Mother's age			0.16			0.043			0.065			0.043			0.0008			0.0003
13-24 years	681	35.9 (32.1-40.0)		675	40.7 (36.7-44.8)		669	40.6 (36.1-45.2)		660	41.7 (37.6-45.8)		657	42.0 (37.9-46.2)		655	37.9 (33.9-42.0)
25-34 years	1480	31.3 (28.8-33.9)		1472	34.8 (32.2-37.5)		1455	36.4 (33.7-39.1)		1445	36.6 (33.9-39.3)		1439	34.4 (31.8-37.1)		1431	28.5 (26.1-31.2)
35-50 years	482	31.7 (27.3-36.4)		477	34.7 (30.2-39.6)		474	33.8 (29.3-38.6)		470	34.2 (29.7-39.0)		464	31.5 (27.1-36.3)		462	28.0 (23.7-32.8)
Education
grade 7-	525	35.6 (31.3-40.2)	0.161	519	36.2 (31.9-40.9)	0.949	511	40.2 (35.6-44.9)	0.166	509	35.7 (31.3-40.4)	0.424	505	37.3 (32.8-42.0)	0.572	501	34.2 (29.8-38.9)	0.146
grade 8+	2121	31.9 (29.8-34.2)		2108	36.4 (34.2-38.7)		2090	36.4 (34.2-38.7)		2069	38.0 (35.7-40.3)		2058	35.7 (33.4-38.0)		2050	30.3 (28.1-32.5)
Marital status
married/cohabit	648	31.3 (27.5-35.3)	0.466	642	34.6 (30.7-38.7)	0.395	636	36.0 (32.1-40.1)	0.586	633	36.5 (32.5-40.6)	0.598	632	35.1 (31.2-39.2)	0.644	626	29.2 (25.5-33.2)	0.385
single/widow/divorced	2000	33.1 (30.9-35.4)		1987	36.9 (34.6-39.2)		1967	37.4 (35.1-39.8)		1947	37.8 (35.5-40.2)		1933	36.2 (33.9-38.6)		1927	31.5 (29.2-33.8)
Caregiver			<0.0001			0.002			0.069			0.869			0.686			0.841
mother	2607	31.8 (29.9-33.8)		2588	35.8 (33.8-37.8)		2562	36.8 (34.8-38.9)		2539	37.6 (35.6-39.7)		2524	35.9 (33.9-38.0)		2512	31.0 (29.1-33.0)
other	43	70.2 (52.4-83.5)		43	62.2 (45.2-76.6)		43	51.5 (35.4-67.3)		43	36.3 (22.8-52.2)		43	39.3 (25.1-55.5)		43	29.4 (17.5-45.0)
Ever Breastfed			0.958			0.272			0.731			0.319			0.344			0.118
yes	1880	32.5 (30.2-34.8)		1865	35.6 (33.2-38.0)		1845	37.1 (34.7-39.6)		1829	37.0 (34.6-39.5)		1821	36.7 (34.2-39.1)		1811	32.0 (29.7-34.4)
no	702	32.4 (28.8-36.2)		698	38.2 (34.5-42.2)		693	38.0 (34.2-41.9)		687	39.5 (35.6-43.4)		682	34.3 (30.6-38.2)		680	28.2 (24.7-31.9)
Disclosure of HIV mother's status			<0.0001			<0.0001			0.001			0.008			0.039			0.097
yes	2087	27.8 (25.7-29.9)		2070	33.6 (31.4-35.8)		2046	35.0 (32.8-37.3)		2028	35.5 (33.3-37.8)		2016	34.3 (32.1-36.6)		2009	29.6 (27.4-31.8)
no	455	36.5 (32.0-41.4)		453	37.9 (33.2-42.8)		452	41.0 (36.2-46.0)		450	45.0 (40.1-50.0)		448	41.0 (36.1-46.0)		444	35.6 (30.9-40.5)
unknown	108	84.7 (75.1-91.1)		108	67.6 (57.4-76.4)		107	53.0 (42.8-63.0)		104	42.4 (32.5-52.9)		103	42.4 (32.5-53.0)		102	35.7 (26.2-46.4)
Discriminated against			<0.0001			<0.0001			0.005			0.649			0.436			0.353
yes	220	30.3 (24.1-37.3)		219	39.1 (32.2-46.6)		218	37.3 (30.3-44.7)		215	36.7 (29.7-44.2)		214	35.5 (28.6-43.0)		212	26.2 (20.1-33.4)
no	2322	29.3 (27.4-31.3)		2304	33.9 (31.9-36.0)		2280	36.0 (33.9-38.2)		2263	37.4 (35.2-39.5)		2250	35.6 (33.5-37.7)		2241	31.1 (29.1-33.3)
unknown	108	84.7 (75.1-91.1)		108	67.6 (57.4-76.4)		107	53.0 (42.8-63.0)		104	42.4 (32.5-52.9)		103	42.4 (32.5-53.0)		102	35.7 (26.2-46.4)
Knows MTCT modes			0.106			0.276			0.615			0.763			0.108			0.358
yes	2327	32.0 (29.9-34.0)		2310	36.1 (34.0-38.3)		2284	36.8 (34.6-38.9)		2262	37.3 (35.2-39.5)		2248	35.3 (33.2-37.5)		2239	30.4 (28.4-32.6)
no	87	35.7 (25.0-48.0)		87	45.7 (34.0-57.8)		87	38.7 (27.6-51.0)		86	37.8 (26.7-50.2)		86	33.3 (22.7-45.8)		86	32.1 (21.6-44.8)
unknown	236	40.1 (33.4-47.2)		234	35.7 (29.2-42.8)		234	40.7 (34.0-47.9)		234	40.4 (33.7-47.6)		233	43.9 (37.1-51.0)		230	36.3 (29.6-43.4)
Infant on NVP			<0.0001			<0.0001			0.001			0.211			0.317
yes	2329	28.1 (26.2-30.1)		2312	33.7 (31.7-35.8)		2290	35.5 (33.4-37.7)		2271	36.7 (34.6-38.9)		2260	35.3 (33.2-37.4)		2251	30.1 (28.1-32.2)	0.141
no	114	40.7 (31.2-51.0)		112	39.1 (29.6-49.6)		109	39.9 (30.1-50.7)		108	43.6 (33.5-54.2)		107	40.3 (30.3-51.2)		105	40.3 (30.2-51.4)
unknown	207	69.3 (62.0-75.8)		207	58.4 (50.9-65.6)		206	50.1 (42.7-57.6)		203	42.3 (35.0-49.9)		200	40.3 (33.0-48.0)		199	34.7 (27.7-42.4)
Mother on HAART			<0.0001			<0.0001			<0.0001			<0.0001			0.001			0.001
yes	1445	27.7 (25.3-30.2)		1439	30.9 (28.4-33.5)		1419	31.6 (29.1-34.3)		1405	32.5 (29.9-35.2)		1399	32.0 (29.4-34.7)		1394	26.9 (24.4-29.5)
no	1083	31.1 (28.2-34.1)		1070	38.5 (35.4-41.7)		1065	41.6 (38.4-44.9)		1059	43.2 (40.0-46.5)		1051	40.0 (36.8-43.2)		1045	35.4 (32.3-38.6)
unknown	122	83.2 (74.2-89.5)		122	67.4 (57.8-75.8)		121	52.9 (43.2-62.4)		118	42.6 (33.3-52.6)		117	42.7 (33.3-52.7)		116	36.3 (27.3-46.4)
Infant birth weight			0.11			0.172			0.228			0.26			0.838			0.978
<2.5kg	374	36.5 (31.2-42.1)		369	40.4 (35.0-46.1)		364	40.4 (34.9-46.1)		359	40.6 (35.0-46.4)		357	36.2 (30.8-42.0)		355	31.0 (25.8-36.7)
2.5kg +	2208	31.8 (29.7-33.9)		2195	35.5 (33.4-37.7)		2175	36.4 (34.3-38.7)		2157	36.9 (34.7-39.1)		2144	35.6 (33.4-37.8)		2137	30.9 (28.8-33.1)
Infant hospitalised			0.091			0.541			0.357			0.079			0.722			0.646
yes	123	41.3 (32.1-51.2)		121	39.6 (30.5-49.5)		118	42.1 (32.5-52.4)		118	46.8 (36.9-57.0)		117	37.9 (28.6-48.2)		117	33.5 (24.7-43.5)
no	2525	32.2 (30.2-34.2)		2508	36.2 (34.1-38.2)		2485	36.9 (34.9-39.0)		2462	37.1 (35.0-39.2)		2448	35.9 (33.9-38.0)		2436	30.9 (28.9-33.0)
Travel to facility			0.551			0.242			0.073
own car	99	41.3 (31.3-52.0)		99	46.6 (36.2-57.2)		99	50.2 (39.7-60.7)		98	47.5 (37.0-58.1)	0.507	98	54.3 (43.6-64.6)	0.02	97	42.6 (32.4-53.5)	0.05
walked <30 minutes	1182	32.2 (29.4-35.2)		1173	34.8 (31.9-37.8)		1158	35.8 (32.8-38.9)		1146	36.6 (33.6-39.7)		1137	34.3 (31.3-37.3)		1133	28.0 (25.3-31.0)
walked >30 minutes	283	34.9 (29.1-41.2)		283	36.5 (30.5-42.8)		279	35.6 (29.7-42.0)		278	37.2 (31.2-43.6)		277	35.0 (29.1-41.4)		274	34.8 (28.8-41.3)
public transport <30 minutes	872	32.2 (28.9-35.7)		863	36.2 (32.8-39.8)		861	36.3 (32.9-39.8)		853	37.6 (34.2-41.2)		850	35.6 (32.1-39.1)		847	31.5 (28.2-35.0)
public transport >30 minutes	214	31.5 (25.1-38.6)		213	40.6 (33.6-48.1)		208	43.7 (36.4-51.2)		207	38.7 (31.6-46.2)		205	39.3 (32.2-46.9)		204	33.4 (26.7-40.9)
SES
highest	557	30.8 (26.8-35.0)	0.673	550	34.7 (30.6-39.1)	0.71	546	35.6 (31.4-40.1)	0.551	543	38.0 (33.7-42.6)	0.349	541	35.4 (31.2-39.9)	0.547	540	28.6 (24.6-32.9)	0.236
high	459	34.4 (29.7-39.3)		454	36.5 (31.8-41.5)		453	35.5 (30.8-40.5)		541	34.0 (29.3-39.1)		449	32.4 (27.8-37.4)		448	28.8 (24.2-33.8)
middle	540	30.9 (26.9-35.3)		539	35.1 (30.9-39.5)		534	35.8 (31.6-40.3)		530	35.6 (31.4-40.1)		524	35.9 (31.6-40.4)		522	28.9 (24.9-33.2)
low	543	33.3 (29.1-37.9)		542	36.7 (32.4-41.3)		538	38.1 (33.7-42.8)		530	41.2 (36.6-45.9)		529	38.6 (34.1-43.3)		523	33.8 (29.5-38.4)
lowest	551	34.5 (30.3-38.9)		546	39.0 (34.6-43.6)		534	40.3 (35.9-44.9)		528	38.4 (34.0-43.0)		524	36.9 (32.5-41.5)		522	34.4 (30.1-39.0)
Province			0.0003			<0.0001			<0.0001			<0.0001			0.0001			0.0006
WC	246	35.0 (29.1-41.4)		246	26.6 (21.2-32.8)		245	26.9 (21.6-33.0)		241	27.4 (22.0-33.6)		239	21.4 (16.4-27.4)		239	13.5 (9.6-18.5)
NW	221	21.9 (16.8-28.0)		219	28.5 (22.9-35.0)		216	28.5 (22.8-35.0)		215	28.1 (22.4-34.6)		215	34.3 (28.1-41.0)		213	32.3 (26.3-39.0)
NC	84	31.2 (22.0-42.0)		83	20.5 (13.0-31.0)		82	15.5 (9.0-25.5)		82	6.6 (2.7-15.0)		82	10.2 (5.1-19.2)		82	7.2 (3.3-15.2)
MP	315	35.9 (30.7-41.5)		311	37.3 (32.1-42.9)		307	34.7 (29.6-40.3)		305	36.0 (30.7-41.6)		302	35.3 (30.0-40.9)		299	32.0 (26.8-37.6)
LP	266	44.7 (38.3-51.1)		262	53.7 (47.1-60.1)		260	54.7 (48.1-61.0)		256	48.3 (41.8-54.9)		256	43.2 (36.8-49.7)		252	37.0 (30.9-43.5)
KZN	442	25.8 (21.8-30.3)		441	30.9 (26.6-35.6)		440	32.6 (28.2-37.3)		436	35.1 (30.6-39.9)		434	34.7 (30.3-39.5)		433	33.3 (28.9-38.0)
GP	524	34.4 (30.4-38.7)		521	41.1 (36.9-45.5)		516	44.1 (39.8-48.5)		514	47.1 (42.8-51.5)		511	41.8 (37.5-46.2)		510	31.5 (27.5-35.8)
FS	275	41.4 (35.7-47.5)		272	39.3 (33.6-45.3)		270	40.8 (35.0-46.8)		169	37.8 (32.2-43.8)		266	42.8 (36.9-48.9)		265	39.6 (33.9-45.7)
EC	277	34.7 (29.0-40.9)		276	35.6 (29.9-41.8)		269	32.7 (27.1-38.8)		264	30.0 (24.6-36.0)		262	29.8 (24.4-35.9)		262	26.4 (21.2-32.3)
